# Supplementary material for: Comparative Characterization of Ancient Wheat Cultivars Through Fatty Acid and Phytosterol Profiling
Source: Foods. 2026 Jun 14;15(12):2151. doi: 10.3390/foods15122151 (PMC13298389; doi:10.3390/foods15122151)
Supplement: Supplementary file 1 [file foods-15-02151-s001.zip]

Archive with 1 entries (1 files):
- foods-4355344-supplementary.pdf
